# Supplementary material for: Cell-Free Genomic DNA Release into Serum of Wild Boar and Domestic Pigs Infected with Highly Virulent African Swine Fever Virus
Source: Pathogens. 2025 Dec 1;14(12):1228. doi: 10.3390/pathogens14121228 (PMC12736371; doi:10.3390/pathogens14121228)
Supplement: Supplementary file 1 [file pathogens-14-01228-s001.zip › Table S1.xlsx]

## Sheet: Overview of data from pigs
Pig ID	Domestic pig/wild boar	Material	Days post infection	African swine fever virus	Beta actin	Mitochondrial cytochrome B	Nuclear receptor subfamily 6 group A - C allele ("wild boar")	Nuclear receptor subfamily 6 group A - T allele ("domestic pig")	Lactate dehydrogenase activity		Comment
				Ct-value	Ct-value	Ct-value	Ct-value	Ct-value	milliunits/mL
2825	Domestic pig	Serum	0	No Ct	34.5	25.5	No Ct	33.2	524.0	1142.8
2826	Domestic pig	Serum	0	No Ct	33.3	24.5	No Ct	32.7	406.6	965.1
2827	Domestic pig	Serum	0	No Ct	33.2	24.3	No Ct	30.3	1101.5	1961.4
2828	Domestic pig	Serum	0	No Ct	35.5	25.5	Not done	Not done	140.1	555.7
2829	Domestic pig	Serum	0	No Ct	34.6	25.4	Not done	Not done	203.5	581.1
2830	Domestic pig	Serum	0	No Ct	33.6	25.4	Not done	Not done	1330.0	1574.3
2831	Domestic pig	Serum	0	No Ct	32.6	25.6	Not done	Not done	996.8	1364.9
2832	Domestic pig	Serum	0	No Ct	34.8	26.1	Not done	Not done	600.2	901.6
2833	Domestic pig	Serum	0	No Ct	32.1	32.8	Not done	Not done	1193.5	1282.4
2834	Domestic pig	Serum	0	No Ct	35.7	26.5	Not done	Not done	393.9	327.3
2835	Domestic pig	Serum	0	No Ct	34.4	25.6	Not done	Not done	301.9	349.5
2836	Domestic pig	Serum	0	No Ct	35.6	26.5	Not done	Not done	422.5	276.5
2837	Domestic pig	Serum	0	No Ct	36.1	27.7	No Ct	35.1	1114.2	1047.6
2838	Domestic pig	Serum	0	No Ct	32.6	25.1	No Ct	31.5	1212.6	1177.7
2839	Domestic pig	Serum	0	No Ct	34.1	26.4	No Ct	31.0	165.5	206.7
2840	Domestic pig	Serum	0	No Ct	32.9	26.1	No Ct	31.5	301.9	340.0
2844	Wild boar	Serum	0	No Ct	35.1	24.7	Not done	Not done	25.8	181.3
2845	Wild boar	Serum	0	No Ct	32.2	22.9	Not done	Not done	159.1	286.0
2846	Wild boar	Serum	0	No Ct	32.8	23.0	Not done	Not done	60.7	- 18.6
2847	Wild boar	Serum	0	No Ct	35.4	26.7	Not done	Not done	232.1	181.3
2848	Wild boar	Serum	0	No Ct	36.8	26.2	Not done	Not done	305.1	225.7
2849	Wild boar	Serum	0	No Ct	32.3	22.7	Not done	Not done	2199.4	2250.1	Red-stained serum
2850	Wild boar	Serum	0	No Ct	34.9	25.5	Not done	Not done	95.7	178.2
2851	Wild boar	Serum	0	No Ct	32.7	23.8	Not done	Not done	25.8	127.4
2852	Wild boar	Serum	0	No Ct	35.5	24.2	Not done	Not done	333.6	378.1
2853	Wild boar	Serum	0	No Ct	34.9	25.3	33.8	34.9	86.1	48.1
2854	Wild boar	Serum	0	No Ct	31.9	22.0	31.3	32.9	114.7	282.9
2855	Wild boar	Serum	0	No Ct	36.1	25.2	32.6	No Ct	175.0	203.5
2856	Wild boar	Serum	0	No Ct	33.6	24.4	29.6	No Ct	619.2	746.1
2857	Wild boar	Serum	0	No Ct	33.7	24.3	29.5	No Ct	501.8	612.9
2858	Wild boar	Serum	0	No Ct	32.6	24.4	29.2	No Ct	127.4	136.9
2859	Wild boar	Serum	0	No Ct	32.0	22.5	30.0	No Ct	54.4	254.3
2825	Domestic pig	Serum	1	No Ct	31.8	22.4	Not done	Not done	140.1	197.2
2826	Domestic pig	Serum	1	No Ct	30.9	23.2	Not done	Not done	597.0	619.2
2827	Domestic pig	Serum	1	No Ct	34.5	25.8	Not done	Not done	241.6	352.7
2844	Wild boar	Serum	1	No Ct	36.4	25.6	Not done	Not done	387.6	397.1
2845	Wild boar	Serum	1	No Ct	33.2	24.2	Not done	Not done	327.3	273.3
2848	Domestic pig	Serum	2	No Ct	31.3	24.8	Not done	Not done	282.9	146.4
2829	Domestic pig	Serum	2	No Ct	34.3	25.4	Not done	Not done	1514.0	1161.8
2830	Domestic pig	Serum	2	No Ct	34.2	25.5	Not done	Not done	505.0	279.7
2847	Wild boar	Serum	2	No Ct	33.7	23.7	Not done	Not done	422.3	422.3
2848	Wild boar	Serum	2	No Ct	33.5	23.3	Not done	Not done	819.7	885.9
2849	Wild boar	Serum	2	No Ct	30.4	20.2	Not done	Not done	665.1	687.2
2831	Domestic pig	Serum	3	No Ct	31.9	24.2	No Ct	32.3	1106.7	819.7
2832	Domestic pig	Serum	3	No Ct	30.5	23.8	No Ct	31.8	665.1	687.2
2833	Domestic pig	Serum	3	No Ct	28.6	22.4	No Ct	28.5	1239.1	1548.2
2850	Wild boar	Serum	3	No Ct	34.3	24.9	32.2	No Ct	510.6	378.1	Red-stained serum
2851	Wild boar	Serum	3	39.4	32.9	24.6	30.1	No Ct	621.0	687.2
2834	Domestic pig	Serum	5	No Ct	32.2	25.3	No Ct	32.0	400.2	289.8
2835	Domestic pig	Serum	5	No Ct	32.0	24.5	No Ct	32.5	753.4	974.2
2836	Domestic pig	Serum	5	No Ct	31.6	24.4	No Ct	32.2	643.0	775.5
2853	Wild boar	Serum	5	26.5	30.0	25.1	29.3	31.8	1018.3	1018.3
2854	Wild boar	Serum	5	33.6	32.3	23.8	31.4	33.3	554.7	687.2
2855	Wild boar	Serum	5	34.5	32.6	23.6	30.1	No Ct	400.2	510.6
2837	Domestic pig	Serum	8	20.5	22.7	21.1	No Ct	23.3	7729.7	9517.9
2838	Domestic pig	Serum	8	No Ct	30.8	24.4	No Ct	30.4	1371.6	1327.4
2839	Domestic pig	Serum	8	21.0	23.4	21.0	No Ct	22.8	8943.9	7619.3
2840	Domestic pig	Serum	8	20.4	22.5	20.9	No Ct	23.6	6692.1	7244.0
2856	Wild boar	Serum	8	20.9	23.6	21.7	20.8	No Ct	5610.3	6338.8
2857	Wild boar	Serum	8	20.4	23.5	21.9	20.3	No Ct	8436.1	7332.3
2858	Wild boar	Serum	8	26.1	31.9	22.4	28.9	No Ct	753.4	643.0
2859	Wild boar	Serum	8	21.1	23.8	19.7	21.1	No Ct	3159.8	4307.8
2837	Domestic pig	Serum	Postmorten	20.6	22.8	21.1	No Ct	25.7	12122.9	10091.9
2838	Domestic pig	Serum	Postmorten	No Ct	33.2	24.5	No Ct	33.2	1018.3	1239.1
2839	Domestic pig	Serum	Postmorten	20.2	22.9	21.3	No Ct	27.9	6162.2	19430.3
2840	Domestic pig	Serum	Postmorten	19.3	22.9	17.5	No Ct	28.5	14352.7	14860.4
