# Supplementary material for: Cell-Free Genomic DNA Release into Serum of Wild Boar and Domestic Pigs Infected with Highly Virulent African Swine Fever Virus
Source: Pathogens. 2025 Dec 1;14(12):1228. doi: 10.3390/pathogens14121228 (PMC12736371; doi:10.3390/pathogens14121228)
Supplement: Supplementary file 1 [file pathogens-14-01228-s001.zip › Table S2.xlsx]

## Sheet: Standard ASFV
Assay	Dilution	Genome copies per reaction	Log genome copies per reaction	Ct value per reaction
African swine fever virus	10-3	1800000000	9.25527	10.96
	10-4	180000000	8.25527	13.86
	10-5	18000000	7.25527	16.87
	10-6	1800000	6.25527	21.29
	10-7	180000	5.25527	24.36
	10-8	18000	4.25527	33.06
	10-9	1800	3.25527	34.41
	10-10	180	2.25527	39.67

## Sheet: Standard beta-actin
Assay	Dilution	Genome copies per reaction	Log genome copies per reaction	Ct value per reaction
Beta-actin	10-3	983000000	8.99255	14.03
	10-4	98300000	7.99255	16.52
	10-5	9830000	6.99255	20.11
	10-6	983000	5.99255	24.12
	10-7	98300	4.99255	26.68
	10-8	9830	3.99255	30.58
	10-9	983	2.99255	34.01
	10-10	98	1.99123	37.22
	10-11	9.83	0.992554	41.25
	10-12	0.983	-0.00744648	42.98

## Sheet: Standard mtCytB
Assay	Dilution	Genome copies per reaction	Log genome copies per reaction	Ct value per reaction
mitocondrial cytochrome b	10-2	3580000000	9.55388	7.17
	10-3	358000000	8.55388	11.03
	10-4	35800000	7.55388	12.01
	10-5	3580000	6.55388	16.05
	10-6	358000	5.55388	19.45
	10-7	35800	4.55388	24.12
	10-8	3580	3.55388	26.85
	10-9	358	2.55388	29.27
	10-10	35.8	1.55388	32.62
	10-11	3.58	0.553883	36.4
